# Supplementary material for: Subcutaneous injection of genetically engineered exosomes for androgenic alopecia treatment
Source: Front Bioeng Biotechnol. 2025 May 30;13:1614090. doi: 10.3389/fbioe.2025.1614090 (PMC12163060; doi:10.3389/fbioe.2025.1614090)
Supplement: Supplementary file 1 [file Table1.xlsx]

## Sheet: Figure3A
		control	DHT 100μM	DHT+EX104 100 particles/cell	DHT+EX104 101 particles/cell	DHT+EX104 102 particles/cell
	mGapdh(CT)	18.8069	18.6408	18.85	18.5298	18.6028
		18.6273	18.4161	18.5593	18.2908	18.4555
		18.6389	18.5107	18.564	18.3206	18.3083
	mAr(CT)	29.7795	28.9974	30.1663	30.072	30.3862
		29.7497	29.0121	30.0431	30.273	30.2374
		29.9853	29.0862	30.2337	30.5637	30.5124

## Sheet: Figure3B
		control	DHT 100μM	DHT+EX104 100 particles/cell	DHT+EX104 101 particles/cell	DHT+EX104 102 particles/cell
	mGapdh(CT)	18.8069	18.6408	18.85	18.5298	18.6028
		18.6273	18.4161	18.5593	18.2908	18.4555
		18.6389	18.5107	18.564	18.3206	18.3083
	mDkk1(CT)	30.8221	30.066	31.4758	32.0282	32.4583
		30.6631	30.0241	31.5453	32.4184	31.996
		30.5037	30.0586	31.3232	32.3469	32.3043
	mIl6(CT)	24.0719	23.2517	24.8899	25.1391	24.9919
		24.0311	23.2396	24.9573	25.0846	24.8179
		23.9626	23.2294	25.0255	25.0826	24.9592

## Sheet: Figure3C
		control	DHT 100μM	DHT+EX104 100 particles/cell	DHT+EX104 101 particles/cell	DHT+EX104 102 particles/cell
	mGapdh(CT)	16.802	16.1371	15.9783	16.1994	15.8933
		16.3825	16.1505	15.9701	16.2191	15.968
		16.3925	16.1391	16.0148	16.1466	15.9326
	mLef1(CT)	31.098	31.3999	31.006	31.1563	30.5434
		31.0248	31.7569	31.1202	31.0252	30.2982
		30.4657	31.634	31.1912	31.0381	30.4222

## Sheet: Figure3D
		control	DHT 100μM	DHT+EX104 100 particles/cell	DHT+EX104 101 particles/cell	DHT+EX104 102 particles/cell
	hGAPDH(CT)	16.8079	16.7098	16.3798	16.9397	16.7073
		16.6202	16.4464	16.1592	16.7104	16.5218
		16.5563	16.4199	16.147	16.5877	16.4093
	hAR(CT)	30.2268	28.7553	28.6384	29.4348	29.2727
		30.3558	28.7114	28.4755	29.4481	29.4998
		30.2435	28.8068	28.5604	29.5175	29.4632

## Sheet: Figure3E
		control	DHT 100μM	DHT+EX104 100 particles/cell	DHT+EX104 101 particles/cell	DHT+EX104 102 particles/cell
	hGAPDH(CT)	16.8079	16.7098	16.3798	16.9397	16.7073
		16.6202	16.4464	16.1592	16.7104	16.5218
		16.5563	16.4199	16.147	16.5877	16.4093
	hIL6(CT)	25.2158	22.7307	22.9091	24.193	24.5265
		25.2062	22.6629	22.8776	24.097	24.5506
		25.363	22.8864	22.8318	24.2749	24.6781
		control	DHT 100μM	DHT+EX104 100 particles/cell	DHT+EX104 101 particles/cell	DHT+EX104 102 particles/cell
	hGAPDH(CT)	16.1561	16.3463	16.1614	16.4056	16.5006
		16.1949	16.3223	16.1415	16.6201	16.236
		16.1731	16.3799	16.1278	16.4138	16.1773
	hDKK1(CT)	22.7424	21.9553	21.7892	22.6486	22.6078
		22.9134	21.8745	21.7482	22.6266	22.6698
		22.8391	21.8504	21.835	22.5919	22.6455

## Sheet: Figure3F
		control	DHT 100μM	DHT+EX104 100 particles/cell	DHT+EX104 101 particles/cell	DHT+EX104 102 particles/cell
	hGAPDH(CT)	16.1561	16.3463	16.1614	16.4056	16.5006
		16.1949	16.3223	16.1415	16.6201	16.236
		16.1731	16.3799	16.1278	16.4138	16.1773
	hLEF1(CT)	32.6317	33.251	32.3986	32.8773	32.2091
		32.0252	33.2554	32.0693	33.0127	32.0892
		32.6882	33.0801	32.506	32.9507	31.5211
